# Supplementary material for: The Impact of MSTN Gene Editing on Meat Quality and Metabolomics: A Comparative Study Among Three Breeds of MSTN-Edited and Non-Edited Cattle
Source: Animals (Basel). 2024 Dec 27;15(1):47. doi: 10.3390/ani15010047 (PMC11718972; doi:10.3390/ani15010047)
Supplement: Supplementary file 1 [file animals-15-00047-s001.zip]

Archive with 4 entries (4 files):
- Supplementary Table1.xlsx
- Supplementary Table2.xlsx
- Supplementary Table3.xlsx
- Supplementary Table4.xlsx
