# Supplementary material for: The Impact of MSTN Gene Editing on Meat Quality and Metabolomics: A Comparative Study Among Three Breeds of MSTN-Edited and Non-Edited Cattle
Source: Animals (Basel). 2024 Dec 27;15(1):47. doi: 10.3390/ani15010047 (PMC11718972; doi:10.3390/ani15010047)
Supplement: Supplementary file 1 [file animals-15-00047-s001.zip › Supplementary Table1.xlsx]

## Sheet: Sheet1
Metabolite	L-WT	L-WT	L-WT	L-WT	L-WT	L-WT	L-MT	L-MT	L-MT	L-MT	L-MT	L-MT
Hexanoyl-L-carnitine	-0.915295	-0.910266	-0.93805	-0.91353	-0.959267	-0.928557	1.49646	0.346041	0.843376	0.920569	0.957009	1.00151
2-Piperidinone	0.887435	0.795029	0.796656	0.997731	1.18798	1.0441	-1.04588	-0.933593	-0.995041	-0.886973	-0.923907	-0.923541
5'-S-Methylthioadenosine	-0.932416	-0.875885	-1.10222	-0.908366	-0.733067	-1.05134	0.811102	0.693116	0.554321	1.30763	1.22548	1.01165
Acylcarnitine 13:1	1.22596	1.12579	0.78607	1.04676	0.678809	0.817967	-0.994087	-0.886667	-0.963545	-0.944085	-0.96073	-0.932236
Acylcarnitine 11:1	1.27168	1.1645	0.716057	1.05868	0.548161	0.881914	-0.945117	-0.899627	-0.964808	-1.00905	-0.948685	-0.873706
3alpha,4,7,7alpha-Tetrahydro-1H-isoindole-1,3(2H)-dione	-0.93844	-0.951181	-0.945159	-0.936485	-0.890631	-0.959945	0.485216	0.906415	0.999298	1.28246	1.23013	0.718324
Pyroglutamine	-1.01843	-0.941388	-0.979004	-0.83888	-0.773044	-1.1244	0.691642	0.982878	0.786714	1.18813	1.12618	0.899603
NADH	-0.87601	-0.832734	-0.92464	-0.895354	-0.839871	-0.87246	0.799714	0.663365	1.0235	1.28252	1.61933	-0.147365
N-lactoyl-Methionine	-0.906879	-1.03745	-1.08333	-1.01916	-0.786634	-0.821403	1.0999	0.71925	1.07261	0.799743	1.25637	0.707001
Flufenacet OXA	-0.880438	-0.946496	-0.994751	-0.926543	-0.929607	-1.02661	1.09547	0.97559	1.00777	1.08241	0.642961	0.900243
2,5-Dimethoxy-4-iso-propylthioamphetamine	1.18257	0.793439	0.737281	0.785944	1.54861	0.495594	-0.933585	-0.880549	-1.05042	-0.79579	-1.01311	-0.86998
DL-Indole-3-lactic acid	-1.04851	-1.06049	-0.969773	-1.04221	-0.557081	-0.918525	0.701732	1.33552	1.18287	0.699249	0.949461	0.727755
(2-Methoxyethoxy)propanoic acid	-0.973454	-0.959962	-0.962818	-0.980086	-0.94905	-0.840956	0.842723	0.957845	1.16632	0.758273	0.663677	1.27749
Acylcarnitine 6:1	-0.904705	-0.935303	-0.922238	-0.914214	-0.887363	-0.928018	1.58016	0.248979	1.12253	0.810418	0.863185	0.866573
Octanoylcarnitine	-0.814665	-0.778504	-0.815477	-0.802291	-1.12404	-0.929913	1.91006	0.14088	0.648861	0.774964	0.920836	0.869298
1-Hydroxy-2-butanone	-1.00033	-1.12344	-0.653812	-0.634034	-0.920782	-1.1349	1.54953	0.327339	0.85114	0.770246	1.04544	0.923611
3-Methylpentanoic acid	-0.895911	-0.939981	-0.936517	-0.903064	-0.862698	-0.870245	1.5767	0.164184	1.29847	0.637634	0.778678	0.952748
Oleoyl-L-carnitine	1.01927	0.638538	1.17872	0.434768	0.275886	1.74807	-1.15447	-0.799879	-0.947585	-0.852624	-0.59902	-0.941678
N-lactoyl-Valine	-0.946787	-1.02602	-1.02621	-1.0743	-0.6055	-0.990336	0.985189	0.781022	0.999204	0.85548	1.23358	0.814672
Acylcarnitine 20:4	0.991528	1.12177	0.535614	0.994736	0.762561	1.21213	-0.729061	-0.765038	-1.17254	-1.11489	-0.848439	-0.98837
Methylglutaric acid	-1.00199	-0.729786	-1.18887	-1.07585	-0.873355	-0.609982	1.15046	0.239314	1.10027	0.921588	0.735561	1.33265
2-Hepteneoylglycine	-0.802686	-0.942272	-1.00265	-0.973514	-0.770731	-0.818531	0.334063	1.70482	1.45457	0.508672	0.618849	0.689414
Acylcarnitine 17:0	0.274254	1.16793	0.606331	1.34956	0.393439	1.53037	-0.998831	-0.667304	-1.0505	-0.756964	-1.07806	-0.770223
Pyrocatechol sulfate	-0.873549	-0.974512	-0.912042	-0.908084	-0.78647	-0.688805	0.293782	1.52881	1.7577	0.158354	0.78276	0.622058
N-lactoyl-Phenylalanine	-0.959291	-1.03623	-1.09429	-1.0406	-0.691712	-0.868785	0.942451	0.81673	0.815638	0.898698	1.05465	1.16274
Octadecadienoate	0.857557	0.544222	1.3285	1.42653	-0.0324758	1.18053	-0.918743	-0.896524	-1.06777	-0.920102	-0.674615	-0.827112
Asparaginyl-Leucine	1.18276	1.44219	0.977634	1.3016	0.318276	0.0421954	-0.61627	-1.07868	-0.956516	-0.791965	-1.02078	-0.800449
Xanthosine	-0.963572	-0.974232	-0.924674	-0.973606	-0.913308	-0.90835	0.988968	0.566925	1.13162	0.865802	0.81108	1.29334
Linoleoylcarnitine	0.890442	1.18823	1.20164	1.19229	-0.201945	1.0497	-0.744627	-0.889895	-1.04935	-0.930982	-0.756761	-0.948746
2-Hydroxyglutarate	-0.889499	-0.815685	-1.22427	-0.934333	-0.583717	-1.15937	0.987286	1.01475	0.835412	1.26495	0.914341	0.590138
