# Supplementary material for: The Impact of MSTN Gene Editing on Meat Quality and Metabolomics: A Comparative Study Among Three Breeds of MSTN-Edited and Non-Edited Cattle
Source: Animals (Basel). 2024 Dec 27;15(1):47. doi: 10.3390/ani15010047 (PMC11718972; doi:10.3390/ani15010047)
Supplement: Supplementary file 1 [file animals-15-00047-s001.zip › Supplementary Table2.xlsx]

## Sheet: Sheet1
Metabolite	A-MT	A-MT	A-MT	A-MT	A-MT	A-MT	A-WT	A-WT	A-WT	A-WT	A-WT	A-WT
sn-Glycero-3-phosphocholine	1.4814	1.14599	1.27833	0.342726	0.615575	0.600631	-0.979565	-0.806098	-0.948779	-0.934749	-0.951332	-0.844134
Xanthine	1.25666	0.250733	1.44856	0.788514	1.29716	0.330464	-0.958567	-0.760855	-0.974394	-0.946109	-0.908149	-0.824011
Acylcarnitine 16:2	0.240447	1.18492	0.412356	1.48104	1.12706	0.973595	-0.934744	-0.937228	-0.698943	-1.01222	-0.969324	-0.866959
1-Hydroxy-2-butanone	1.2913	0.954841	1.18126	0.633679	1.12151	0.402767	-0.919497	-0.939003	-0.944134	-0.980047	-0.899933	-0.902741
O2'-4a-cyclic-tetrahydrobiopterin	-1.02829	-0.971649	-0.968735	-0.888053	-0.986821	-0.856923	1.00406	0.636509	1.07201	0.872612	1.0903	1.02498
Hexanoyl-L-carnitine	0.726476	0.757964	0.93341	1.74748	0.262184	0.967109	-1.04449	-0.75696	-0.743434	-0.914729	-1.11452	-0.820493
Acylcarnitine 16:4	1.76343	1.01098	1.30634	0.434055	0.697948	-0.0286727	-0.879301	-0.816981	-0.82078	-0.885929	-0.884421	-0.89666
D6-Ambrettolide	0.214412	1.07668	0.510603	1.53425	1.08196	0.987836	-0.751043	-1.02463	-0.603067	-1.04277	-0.984249	-0.999978
3-Hydroxymyristic acid	0.196517	1.12152	0.361799	1.76263	0.494347	1.26647	-0.907239	-0.678977	-0.715739	-0.968439	-1.05364	-0.879247
Flufenacet OXA	-1.05086	-0.833759	-1.00538	-0.873916	-0.754549	-0.810748	0.7739	0.250562	1.74745	0.416592	0.97225	1.16845
3-Methylpentanoic acid	0.684503	1.02692	0.937357	1.83772	0.126103	0.640688	-0.975895	-0.788148	-0.79115	-1.06936	-1.06467	-0.564065
3-Hydroxyoleylcarnitine	0.0263693	0.792216	0.159413	1.94035	0.503891	1.50265	-0.858806	-0.737428	-0.715711	-0.86617	-0.877382	-0.869389
DL-Indole-3-lactic acid	0.497238	2.17725	0.395572	-0.102091	1.25534	0.60709	-0.835129	-0.742866	-0.860283	-0.77349	-0.850169	-0.768465
N-lactoyl-Valine	0.971869	0.843781	0.718093	0.262861	2.13691	0.0763881	-0.813877	-0.870973	-0.853761	-0.847595	-0.813005	-0.810694
Acylcarnitine 6:1	0.695749	0.900524	0.965282	2.00904	0.119761	0.489836	-0.914128	-0.834012	-0.830931	-0.912725	-0.880394	-0.808005
3-Hydroxyhexadecanoylcarnitine	-0.132224	0.766253	0.185195	1.97792	0.448726	1.54579	-0.856852	-0.713364	-0.685986	-0.828257	-0.877551	-0.82965
D-myo-Inositol-1,5-diphosphate	-0.866466	-0.822054	-0.865951	-0.917418	-0.396822	-0.944898	0.743465	0.13217	1.9199	0.10323	0.31266	1.60218
S-Adenosyl-L-homocysteine	1.33834	0.922677	0.953666	1.58893	0.566551	-0.161162	-0.727359	-1.02201	-0.949716	-0.848695	-0.811014	-0.850199
D-Glucose 6-phosphate	-0.779	-0.850685	-0.846849	-0.553485	-0.643962	-0.839789	0.0293945	0.658992	-0.205305	0.501247	2.29813	1.23132
Xanthosine	1.35531	-0.150196	1.11243	1.90455	0.661181	-0.127019	-0.828723	-0.584628	-0.839146	-0.83477	-0.842888	-0.826098
Dihydro-2,4,6-tris(2-methylpropyl)-4h-1,3,5-dithiazine	1.44705	1.37212	1.3577	0.744728	-0.198108	0.402808	-0.915598	-0.734258	-0.870305	-0.995817	-0.824663	-0.785657
(2-Methoxyethoxy)propanoic acid	0.29523	0.0523424	0.696449	2.78163	-0.20776	0.28941	-0.656251	-0.663291	-0.580923	-0.588958	-0.725531	-0.692342
N-lactoyl-Leucine	0.687522	0.28044	0.428763	0.373521	2.57229	0.211855	-0.752836	-0.793304	-0.790575	-0.785714	-0.710172	-0.721786
Methylglutaric acid	0.743158	0.775474	1.41318	1.67275	-0.384354	0.714352	-1.05338	-0.368862	-0.810799	-0.716702	-1.0503	-0.934513
DL-.beta.-Hydroxypalmitic acid	-0.0815816	0.795548	0.171458	2.05524	0.298792	1.4869	-0.759764	-0.784081	-0.557247	-0.809929	-0.890383	-0.924959
alpha-D-Glucose-1,6-diphosphate	-0.857074	-0.848285	-0.887387	-1.03097	-0.409537	-0.803671	0.696516	0.290014	1.5981	0.00538813	0.337835	1.90907
Acylcarnitine 14:2	1.66534	1.21063	1.53413	0.539249	-0.15722	0.0537762	-0.895559	-0.615208	-0.526996	-0.972678	-0.928429	-0.907042
S-Adenosylhomocysteine	0.877754	0.517906	0.769994	2.15664	0.794072	-0.251993	-0.746819	-0.975736	-0.911846	-0.867929	-0.656887	-0.705151
3-Dehydroxycarnitine	-0.726995	-0.853589	-0.732459	-0.903865	-0.844342	-0.779515	0.350852	0.0892548	0.340442	0.780501	0.993938	2.28578
4-Penten-1-one, 3,3,4-trimethyl-1-[1-[(tetrahydro-2H-pyran-4-yl)methyl]-1H-indol-3-yl]-	-1.1427	-0.740943	-1.12139	-0.403048	-1.25035	-0.703249	0.685849	1.60436	0.918128	0.505673	0.534984	1.11269
