# Supplementary material for: The Impact of MSTN Gene Editing on Meat Quality and Metabolomics: A Comparative Study Among Three Breeds of MSTN-Edited and Non-Edited Cattle
Source: Animals (Basel). 2024 Dec 27;15(1):47. doi: 10.3390/ani15010047 (PMC11718972; doi:10.3390/ani15010047)
Supplement: Supplementary file 1 [file animals-15-00047-s001.zip › Supplementary Table3.xlsx]

## Sheet: Sheet1
Metabolite	M-WT	M-WT	M-WT	M-WT	M-WT	M-WT	M-MT	M-MT	M-MT	M-MT	M-MT	M-MT
sn-Glycero-3-phosphocholine	1.29243	1.0508	1.10132	0.848923	0.466367	0.865542	-0.906924	-0.845479	-0.807951	-0.973918	-1.03528	-1.05583
LysoPE 18:2	-0.85363	-0.962128	-0.927048	-0.904623	-0.922812	-1.04067	1.30519	1.16539	1.17737	0.670231	0.664383	0.628341
(S)-Homostachydrine	-0.949918	-0.952317	-0.947831	-0.944779	-0.942371	-0.933275	0.936316	1.08664	1.34308	0.81646	0.690701	0.797296
D-myo-Inositol-1,5-diphosphate	-0.939548	-0.85153	-0.927772	-0.860918	-0.738119	-0.805746	0.443624	0.794787	2.11659	0.900955	0.656946	0.21073
5-Methylfuran-2-carboxylic acid	-0.967408	-0.959216	-0.965488	-0.951819	-0.933779	-0.925007	0.736737	0.901674	0.842848	0.921906	1.2453	1.05425
4-Penten-1-one, 3,3,4-trimethyl-1-[1-[(tetrahydro-2H-pyran-4-yl)methyl]-1H-indol-3-yl]-	0.393404	1.30468	1.09364	1.13904	0.751326	0.902632	-1.12486	-0.957554	-0.803301	-0.989784	-0.889502	-0.819723
N-Benzyl-2-methyl-.beta.-alanine	-1.02768	-0.883537	-0.953679	-0.913875	-0.980923	-0.973581	0.990869	0.855024	1.02621	1.02629	0.863484	0.971402
4-Guanidinobutanoic acid	-0.992742	-0.93588	-0.910634	-0.923234	-0.86513	-1.00472	1.21282	0.908202	0.440317	1.03268	0.838012	1.2003
Methylecgonine	0.89625	1.33644	0.664631	1.25868	0.702227	0.775369	-0.958213	-0.921545	-0.938707	-0.944756	-0.936572	-0.933809
Mefenamic acid	-0.97143	-0.934038	-0.95682	-0.958276	-0.971413	-0.947703	1.00381	0.918632	1.02265	0.907689	1.00217	0.884733
Acylcarnitine 16:4	0.179487	1.6196	0.849913	0.45903	0.0988708	1.7961	-0.832056	-0.805112	-0.886154	-0.843054	-0.814408	-0.822224
L-3-Phenyllactic acid	-0.930209	-0.822488	-0.882912	-0.956228	-0.908021	-0.953017	0.40065	1.38376	1.55715	0.717507	0.546268	0.847539
Flufenacet OXA	-1.00452	-0.854269	-0.900878	-0.871564	-1.04728	-1.01955	1.09351	0.789467	0.939784	1.1102	0.707691	1.05741
LysoPI 18:1; LysoPI 18:1	0.303705	1.09624	0.759607	1.88247	0.219528	0.962248	-0.982753	-0.837891	-1.03331	-0.817802	-0.741208	-0.81083
Docosahexaenoic acid	-0.63381	-0.951434	-0.929442	-0.922734	-0.856647	-0.950352	1.48302	0.651459	-0.192686	1.19289	1.18014	0.929588
D-Mannose-6-phosphate	-0.926007	-0.967596	-0.925924	-0.993854	-0.964974	-0.961698	0.958037	1.01622	0.914826	0.960168	1.0095	0.881304
rac-Glycerol 3-phosphoate	-0.973589	-0.87515	-0.957722	-1.06416	-0.848829	-0.896149	1.31565	0.918947	1.19076	1.00585	0.535003	0.649382
Uric acid	-0.601383	-0.746117	-0.720941	-0.695499	-0.592244	-0.666845	-0.00920713	0.145089	0.26572	0.344982	2.80107	0.475373
D-2-Phosphoglyceric acid	-0.813806	-0.887548	-0.926604	-0.835013	-0.648731	-0.543029	0.599724	1.14248	2.31767	0.480198	0.105862	0.00879426
Pro-Pro	0.24957	1.14397	-0.0195529	1.43681	0.384785	1.78466	-0.903115	-0.955416	-0.89944	-0.916454	-0.627923	-0.677898
Nis(monooleoylglycero)phosphate (S,R Isomer)	0.484821	0.0257386	0.376461	0.806201	2.2008	1.00168	-1.01978	-0.944972	-0.650547	-0.799278	-0.870768	-0.610353
(Z)-14-Methyl-6-pentadecenoic acid	1.77694	-0.026342	0.212056	0.713371	1.47743	0.860288	-0.671712	-0.815812	-1.13559	-0.84567	-0.614178	-0.930775
beta-Nicotinamide adenine dinucleotide	0.68952	1.83473	1.18144	0.565852	0.511171	0.4668	-1.11754	-0.654536	-0.429043	-0.963585	-1.04536	-1.03945
Cyclic adenosine diphosphate ribose	0.648845	1.79446	1.25119	0.565967	0.482124	0.516396	-1.14202	-0.683792	-0.428286	-0.924496	-1.04675	-1.03364
beta-D-3-Ribofuranosyluric acid	-0.636091	-0.793473	-0.743916	-0.711601	-0.601339	-0.701295	-0.017317	0.232746	0.425618	0.363727	2.73583	0.447116
cis-Aconitic acid	-0.879822	-0.764209	-0.783396	-0.958252	-0.874136	-0.937377	1.06361	0.674078	-0.314331	1.3646	1.30044	1.10879
Uridine	0.0111923	1.90794	0.474687	0.502182	0.666361	1.41908	-0.938739	-1.00431	-1.13253	-0.710709	-0.470064	-0.725087
Succinic acid	-1.00623	-0.295258	-1.00237	-1.19264	-0.710662	-1.0003	0.717258	1.17462	1.23585	0.934786	-0.140514	1.28547
3alpha,4,7,7alpha-Tetrahydro-1H-isoindole-1,3(2H)-dione	-0.775847	-0.713586	-0.70882	-0.643259	-0.737799	-0.708686	0.308602	2.70138	0.621773	0.196476	0.194567	0.265203
Tetraethylene glycol monomethyl ether	0.439685	1.35802	1.17936	1.03438	0.799228	0.755755	-0.889575	-0.81604	-0.805867	-0.839431	-1.22197	-0.993551
