# Supplementary material for: The Impact of MSTN Gene Editing on Meat Quality and Metabolomics: A Comparative Study Among Three Breeds of MSTN-Edited and Non-Edited Cattle
Source: Animals (Basel). 2024 Dec 27;15(1):47. doi: 10.3390/ani15010047 (PMC11718972; doi:10.3390/ani15010047)
Supplement: Supplementary file 1 [file animals-15-00047-s001.zip › Supplementary Table4.xlsx]

## Sheet: Sheet1
	L-WT	L-MT	A-WT	A-MT	M-WT	M-MT
LDHA	0.948246	3.25653	1.00696	1.23399	1.04488	1.21139
LDHA	1.07425	3.01746	0.97942	1.20025	0.941696	1.21982
LDHA	0.981686	3.08086	0.993188	1.20025	1.0163	1.15402
	L-WT	L-MT	A-WT	A-MT	M-WT	M-MT
CNDP2	0.937354	1.36289	0.948246	1.63203	1.16743	2.42279
CNDP2	1.04729	1.52274	0.909618	1.65481	0.915945	2.03731
CNDP2	1	1.4811	0.928932	1.95432	0.935191	1.95432
